# Supplementary material for: Synthesis, Characterization, and Investigation of Corona Formation of Dipeptide-Based Nanomaterials
Source: Materials (Basel). 2024 Dec 30;18(1):108. doi: 10.3390/ma18010108 (PMC11721921; doi:10.3390/ma18010108)
Supplement: Supplementary file 1 [file materials-18-00108-s001.zip]

Archive with 1 entries (1 files):
- materials-3376720-supplementary.pdf
